# Supplementary material for: Wnt-signaling enhances neural crest migration of melanoma cells and induces an invasive phenotype
Source: Mol Cancer. 2018 Feb 17;17:59. doi: 10.1186/s12943-018-0773-5 (PMC5816360; doi:10.1186/s12943-018-0773-5)
Supplement: Supplementary file 2 — Table S1. List of 44 differentially expressed genes in human SKMEL28 melanoma cells (FC: fold change treatments vs. control, left columns) compared to the gene expression data of MLANAhigh versus MLANAlow melanoma samples from the TCGA database (right columns). (XLSX 53 kb) [file 12943_2018_773_MOESM2_ESM.xlsx]

## Sheet: Tabelle1
	SKMEL28 microarray data			TCGA melanoma RNAseq
Gene Symbol	PKF115-584 log FC	Wnt3a log FC	adj. p value	MLANA high vs. low log FC	adj. p value
IL24	1.21	-3.9	0.00761	-	-
GEM	1.43	-3.4	0.00318	-3.13	6.7e-13
CYR61	1.04	-3.3	0.00579	-1.5	1.13e-05
SPRR2E	0.82	-3.05	0.00807	-	-
LIF	1.07	-3.05	0.00547	-3.98	6.9e-09
IL1B	1.29	-2.93	0.002	-2.61	1.84e-05
IL24	1.08	-2.87	0.0042	-	-
SPRR2A	0.77	-2.73	0.00623	-	-
ANGPTL4	1.13	-2.6	0.00309	-2.23	3.79e-07
INHBA	2.41	-2.19	0.000281	-3.99	1.92e-09
S100A2	2.27	-2.09	0.000243	-2.12	7.11e-06
SERPINB2	1.61	-2.08	0.002	-	-
NRG1	0.71	-2	0.0098	-	-
ARRDC3	0.95	-1.93	0.00671	-1.48	8.27e-07
GADD45B	0.71	-1.88	0.00948	-1.16	4.4e-07
PHLDA2	0.82	-1.82	0.00991	-	-
IRX4	1.26	-1.79	0.00252	-	-
CCL20	0.94	-1.74	0.00904	-	-
MMP1	1.13	-1.66	0.002	-2.61	0.00283
TM4SF1	1.11	-1.56	0.00547	-1.28	0.00217
IL11	1.35	-1.43	0.00252	-	-
TM4SF1	0.96	-1.41	0.00298	-1.28	0.00217
ISG20	0.69	-1.39	0.00948		-
PTGS2	0.65	-1.39	0.00926	-2.87	3.48e-07
IL1RN	2.39	-1.33	0.000196	-	-
COG3	0.66	-1.24	0.00908	-	-
MXD1	0.79	-1.15	0.00556	-	-
ARL6IP1	-1.05	-1.15	0.00247	-	-
GAL	1.8	-1.12	0.000785	-	-
PDE4DIP	1.03	-1.11	0.00643	-	-
ENTPD7	0.65	-1.08	0.00904	-	-
DUSP5	0.69	-1.06	0.00757	-2.35	1.47e-10
IL1RAP	-1.09	-1.03	0.002	-1.52	0.00018
MREG	0.65	0.99	0.00948	1.6	1.9e-08
IFI44	0.97	1.13	0.00347	-1.24	0.00173
TYR	-0.76	1.25	0.00838	9.73	1.05e-27
SORL1	-1.08	1.29	0.00715	-2.7	1.39e-09
FSTL1	-0.94	1.38	0.00472	-	-
DCT	-0.93	1.41	0.00469	8.5	5.12e-12
RP11-631M21.2	0.94	1.54	0.00506	-	-
TYRP1	-1.31	1.61	0.00547	-	-
IFT81	-0.81	1.63	0.00706	-	-
LOC285000	-1.14	1.82	0.00237	-	-
MITF	-1.08	1.87	0.0044	3.9	9.23e-27
TYRP1	-1.27	1.89	0.00247	10.36	8.32e-09
FABP7	-0.63	2.02	0.0095	-	-
MLANA		1.05		12.82	9.9e-86
